# Supplementary material for: On a new commensal species of Aliaporcellana from the western Pacific (Crustacea, Decapoda, Porcellanidae)
Source: Zookeys. 2018 Aug 8;(780):1–9. doi: 10.3897/zookeys.780.26388 (PMC6093969; doi:10.3897/zookeys.780.26388)
Supplement: XML Treatment for Aliaporcellana spongicola [file zookeys.780.26388-treatment1.xml]

<!DOCTYPE tp:taxon-treatment
  PUBLIC "-//TaxonX//DTD Taxonomic Treatment Publishing DTD v0 20100105//EN" "tax-treatment-NSO.dtd">
<tp:taxon-treatment xmlns:tp="http://www.plazi.org/taxpub"><tp:treatment-meta><kwd-group><label>Taxon classification</label><kwd><named-content xmlns:xlink="http://www.w3.org/1999/xlink" content-type="kingdom">Animalia</named-content></kwd><kwd><named-content xmlns:xlink="http://www.w3.org/1999/xlink" content-type="order">Decapoda</named-content></kwd><kwd><named-content xmlns:xlink="http://www.w3.org/1999/xlink" content-type="family">Porcellanidae</named-content></kwd></kwd-group><mixed-citation publication-type="journal"><person-group><name><surname>Hiller</surname><given-names>Alexandra</given-names></name><name><surname>Werding</surname><given-names>Bernd</given-names></name></person-group><article-title>On a new commensal species of <italic><tp:taxon-name><tp:taxon-name-part taxon-name-part-type="genus" reg="Aliaporcellana">Aliaporcellana</tp:taxon-name-part></tp:taxon-name></italic> from the western Pacific (<tp:taxon-name><tp:taxon-name-part taxon-name-part-type="subphylum">Crustacea</tp:taxon-name-part></tp:taxon-name>, <tp:taxon-name><tp:taxon-name-part taxon-name-part-type="order">Decapoda</tp:taxon-name-part></tp:taxon-name>, <tp:taxon-name><tp:taxon-name-part taxon-name-part-type="family">Porcellanidae</tp:taxon-name-part></tp:taxon-name>)</article-title><source>Zookeys</source><day>8</day><month>8</month><year>2018</year><volume>2018</volume><issue>780</issue><fpage>1</fpage><lpage>9</lpage><pub-id pub-id-type="doi">10.3897/zookeys.780.26388</pub-id></mixed-citation></tp:treatment-meta><tp:nomenclature><tp:taxon-name>
                <tp:taxon-name-part taxon-name-part-type="genus" reg="Aliaporcellana">Aliaporcellana</tp:taxon-name-part>
                <tp:taxon-name-part taxon-name-part-type="species" reg="spongicola">spongicola</tp:taxon-name-part>
                <object-id xmlns:xlink="http://www.w3.org/1999/xlink" content-type="zoobank" xlink:type="simple">http://zoobank.org/21BCF647-FA9C-43C6-B604-5FCBD474643D</object-id>
              </tp:taxon-name><tp:taxon-status xmlns:xlink="http://www.w3.org/1999/xlink" xlink:type="simple">sp. n.</tp:taxon-status><xref ref-type="fig" rid="F1">Figures 1</xref><xref ref-type="fig" rid="F2">, 2</xref><xref ref-type="fig" rid="F3">, 3</xref><xref ref-type="fig" rid="F4">, 4</xref><xref ref-type="fig" rid="F5">, 5</xref></tp:nomenclature><tp:treatment-sec sec-type="material" id="SECID0EFIAC"><title>Material.</title><p><bold>Holotype</bold>: female (ovigerous), <abbrev xmlns:xlink="http://www.w3.org/1999/xlink" content-type="institution" xlink:title="National Museum of Natural History, Philippines" id="ABBRID0ENIAC" xlink:type="simple">NMCR</abbrev> 4966, ex <named-content xmlns:xlink="http://www.w3.org/1999/xlink" content-type="dwc:institutional_code" xlink:type="simple">UF</named-content> 43328, Philippines, Oriental Mindoro Province, Mindoro, Puerto Galera, off Pt W of Bayanar Beach, <named-content xmlns:xlink="http://www.w3.org/1999/xlink" content-type="dwc:verbatimCoordinates" xlink:type="simple"><named-content content-type="geo-json" specific-use="{&#34;type&#34;:&#34;Point&#34;,&#34;coordinates&#34;:[120.908800,13.511800]}" id="NCID0E1IAC" xlink:type="simple">13.5118°N 120.9088°E</named-content></named-content>, 10–13 m, sand slope, coll. G. Paulay, 02.04.2015, 6.8 × 7.0 mm. <bold>Paratypes</bold>: 2 females (ovigerous), <named-content xmlns:xlink="http://www.w3.org/1999/xlink" content-type="dwc:institutional_code" xlink:type="simple">UF</named-content> 43328, same collection data as holotype, 7.4 × 7.6 mm, 5.2 × 5.2 mm;1 female (ovigerous), <named-content xmlns:xlink="http://www.w3.org/1999/xlink" content-type="dwc:institutional_code" xlink:type="simple">UF</named-content> 42943, Philippines, Oriental Mindoro Province, Mindoro, Puerto Galera, Batangas Channel, <named-content xmlns:xlink="http://www.w3.org/1999/xlink" content-type="dwc:verbatimCoordinates" xlink:type="simple"><named-content content-type="geo-json" specific-use="{&#34;type&#34;:&#34;Point&#34;,&#34;coordinates&#34;:[120.960400,13.519900]}" id="NCID0EOJAC" xlink:type="simple">13.5199°N 120.9604°E</named-content></named-content>, <!--PageBreak-->11 m, lagoon sand slope with sponge, coll. G. Paulay, 12.04.2015, 6.2 × 6.8mm; 2 males, 1 female (ovigerous), <named-content xmlns:xlink="http://www.w3.org/1999/xlink" content-type="dwc:institutional_code" xlink:type="simple">RMNH</named-content>.CRUS.D.57287, Indonesia, SW Sulawesi, Spermonde Archipelago, Bitung, sta. 17, 20 m, from large grey folious sponge, cleaning station, coll. C.H.J.M. Fransen, 30.10.1994, 4.8 × 4.4 mm, 3.3 × 3.0 mm, 5.2 × 4.8 mm.</p></tp:treatment-sec><tp:treatment-sec sec-type="description" id="SECID0E1JAC"><title>Description.</title><p>Carapace rounded (Figures <xref ref-type="fig" rid="F1">1</xref>, <xref ref-type="fig" rid="F2">2</xref>), considerably variable in form and in length-width ratio; larger females with carapace broader than long (ratio &lt; 1), smaller individuals with carapace relatively longer than broad (ratio &gt; 1); dorsal surface convex, glossy, with faint, transverse striae on branchial and intestinal regions; cervical grooves gently depressed. Front (Figures <xref ref-type="fig" rid="F1">1</xref>, <xref ref-type="fig" rid="F2">2</xref>) broad, slightly produced beyond eyes, weakly trilobate, somewhat deflexed; frontal lobe visible in dorsal view, grooved, overreaching lateral ones. Distal margin of entire front lined with row of rounded, upwardly directed small spines (Figure <xref ref-type="fig" rid="F3">3a</xref>), the largest on supraocular edges. Outer orbital angles (Figure <xref ref-type="fig" rid="F2">2</xref>) forming acute, bifid tooth followed by hepatic spine of similar size. Epibranchial margin rounded, produced outwards, marked with epibranchial spine; cervical groove faintly marked. Mesial branchial margins crested, with row of 5 or 6 strong, anteriorly, upwardly directed spines of increasing size posteriorly. Sidewalls entire.</p><fig id="F1" position="float" orientation="portrait"><label>Figure 1.</label><caption><p><italic><tp:taxon-name><tp:taxon-name-part taxon-name-part-type="genus" reg="Aliaporcellana">Aliaporcellana</tp:taxon-name-part><tp:taxon-name-part taxon-name-part-type="species" reg="spongicola">spongicola</tp:taxon-name-part></tp:taxon-name></italic> sp. n. Female (ovigerous) paratype, <named-content xmlns:xlink="http://www.w3.org/1999/xlink" content-type="dwc:institutional_code" xlink:type="simple">UF</named-content> 43328 (Photo <named-content xmlns:xlink="http://www.w3.org/1999/xlink" content-type="dwc:institutional_code" xlink:type="simple">UF</named-content> dPHIL 7104), Philippines, Oriental Mindoro Province, Mindoro, Puerto Galera, off Pt W of Bayanar Beach. Scale bar: 3.5 mm.</p></caption><graphic xmlns:xlink="http://www.w3.org/1999/xlink" xlink:href="zookeys-780-001-g001.jpg" position="float" orientation="portrait" xlink:type="simple" id="oo_221700.jpg"/></fig><p>Eyes moderately large (Figures <xref ref-type="fig" rid="F1">1</xref>, <xref ref-type="fig" rid="F2">2</xref>, <xref ref-type="fig" rid="F3">3a</xref>), retracted, ocular peduncles short. First movable segment of antennal peduncle (Figures <xref ref-type="fig" rid="F2">2</xref>, <xref ref-type="fig" rid="F3">3b</xref>) with strong, anteriorly curved distal spine, second with smaller, anterodistal, acute protuberance, third one globular. Basal segment of antennular peduncle (Figure <xref ref-type="fig" rid="F3">3c</xref>) with anterior surface transversely rugose, surrounded with open ring of strong, conical spines. Third maxilliped (Figure <xref ref-type="fig" rid="F3">3d</xref>) slightly rugose, ischium sub-quadrate with inner lobe, inner margin of merus semi-circular; exopodite long, pyriform, reaching 2/3 of length of merus.</p><fig id="F2" position="float" orientation="portrait"><label>Figure 2.</label><caption><p><italic><tp:taxon-name><tp:taxon-name-part taxon-name-part-type="genus" reg="Aliaporcellana">Aliaporcellana</tp:taxon-name-part><tp:taxon-name-part taxon-name-part-type="species" reg="spongicola">spongicola</tp:taxon-name-part></tp:taxon-name></italic> sp. n. Female (ovigerous) holotype, <named-content xmlns:xlink="http://www.w3.org/1999/xlink" content-type="dwc:institutional_code" xlink:type="simple">UF</named-content> 43328, Philippines, Oriental Mindoro Province, Mindoro, Puerto Galera, off Pt W of Bayanar Beach. Scale bar: 2 mm.</p></caption><graphic xmlns:xlink="http://www.w3.org/1999/xlink" xlink:href="zookeys-780-001-g002.jpg" position="float" orientation="portrait" xlink:type="simple" id="oo_221701.jpg"/></fig><p>Third thoracic sternite (Figure <xref ref-type="fig" rid="F3">3e</xref>) broadly elliptic, with triangular, forwardly produced, lateral projections. Telson with 7 plates.</p><p>Chelae moderately different in size and form (Figures <xref ref-type="fig" rid="F2">2</xref>, <xref ref-type="fig" rid="F4">4a-c</xref>); merus short, dorsal surface faintly rugose, inner margin with strongly projecting, sub-rectangular projection, fringed distally with cockscomb-shaped row of teeth, other large spines on proximal and distal edge of outer margin, one on distal margin; ventral side with two large spines on distal margin. Carpus 1.5 times as long as wide, dorsal surface evenly convex, similarly structured as carapace, with some faint transversal plications; inner margin with 3–5 low or sharply hooked teeth, decreasing in size distally, distal edge rounded. Outer margin with a row of six or seven acute, upwardly directed spines, the last one forming distal edge. Palm slender, surface rounded, similarly structured as carpus, with faint, transverse striae. Smaller chela with outer margin bearing row of approximately ten sharp spines on proximal half, with scattered, long, simple setae; fingers reaching up to half length of chela, dactylus moderately twisted, opening vertically, cutting edges denticulate, without teeth, both fingers with narrow fringe of fine, plumose setae in proximal 2/3 of length. Larger chela somewhat stouter, outer margin with row of <!--PageBreak-->spines less developed or disappearing in large specimens, with scattered, long, simple setae, fingers relatively shorter as in smaller chela; dactylus moderately twisted, opening vertically, cutting edges in pollex and dactylus with broad, shallow tooth, gape naked.</p><p>Walking legs (Figures <xref ref-type="fig" rid="F2">2</xref>, <xref ref-type="fig" rid="F3">3f, g</xref>) stout, merus with some transversal striae, with scattered, long, simple setae, increasing in number towards dactylus; carpus in first and second leg ending dorsodistally in two minute spines, propodus ventrally with 1 movable spine in addition to terminal triplet; dactylus terminating in bifurcate, curved claw.</p><fig id="F3" position="float" orientation="portrait"><label>Figure 3.</label><caption><p>Details of <italic><tp:taxon-name><tp:taxon-name-part taxon-name-part-type="genus" reg="Aliaporcellana">Aliaporcellana</tp:taxon-name-part><tp:taxon-name-part taxon-name-part-type="species" reg="spongicola">spongicola</tp:taxon-name-part></tp:taxon-name></italic> sp. n., female (ovigerous) paratype, <named-content xmlns:xlink="http://www.w3.org/1999/xlink" content-type="dwc:institutional_code" xlink:type="simple">UF</named-content> 43328, Philippines, Oriental Mindoro Province, Mindoro, Puerto Galera, off Pt W of Bayanar Beach. <bold>a</bold> Carapace front <bold>b</bold> Dorsal view of left antennae, movable articulations <bold>c</bold> Dorsal view of left antennular peduncle <bold>d</bold> Dorsal view of left third maxilliped <bold>e</bold> Third thoracic sternite <bold>f</bold> Dorsal view of first right walking leg <bold>g</bold> Detailed view of dactylus of first right walking leg. Scale bars: 1 mm (<bold>a–e, g</bold>); 2 mm (<bold>f</bold>).</p></caption><graphic xmlns:xlink="http://www.w3.org/1999/xlink" xlink:href="zookeys-780-001-g003.jpg" position="float" orientation="portrait" xlink:type="simple" id="oo_221702.jpg"/></fig><p><italic>Coloration.</italic> The background color of carapace and extremities is bright orange (hexadecimal color #e86700), overlain with a reticulate bright blue (hexadecimal color #000de8) pattern (Figures <xref ref-type="fig" rid="F1">1</xref>, <xref ref-type="fig" rid="F5">5</xref>). A broad, black band crosses the carapace transversely at the level of the hepatic region; it is fringed on both sides by a small, blue line and a broad, orange band. A similar band extends along the outer border of the chelipeds from the carpus to the tip of the pollex. In a number of individuals the blue color prevails over the orange, and the entire crab appears blue.</p><fig id="F4" position="float" orientation="portrait"><label>Figure 4.</label><caption><p>Chelipeds of <italic><tp:taxon-name><tp:taxon-name-part taxon-name-part-type="genus" reg="Aliaporcellana">Aliaporcellana</tp:taxon-name-part><tp:taxon-name-part taxon-name-part-type="species" reg="spongicola">spongicola</tp:taxon-name-part></tp:taxon-name></italic> sp. n., female (ovigerous) holotype, <named-content xmlns:xlink="http://www.w3.org/1999/xlink" content-type="dwc:institutional_code" xlink:type="simple">UF</named-content> 43328, Philippines, Oriental Mindoro Province, Mindoro, Puerto Galera, off Pt W of Bayanar Beach. Ventral view of <bold>a</bold> left cheliped <bold>b</bold> right cheliped <bold>c</bold> manus of right cheliped. Scale bar: 2 mm.</p></caption><graphic xmlns:xlink="http://www.w3.org/1999/xlink" xlink:href="zookeys-780-001-g004.jpg" position="float" orientation="portrait" xlink:type="simple" id="oo_221703.jpg"/></fig></tp:treatment-sec><tp:treatment-sec sec-type="ecology" id="SECID0ESBAE"><title>Ecology.</title><p><italic><tp:taxon-name><tp:taxon-name-part taxon-name-part-type="genus" reg="Aliaporcellana">Aliaporcellana</tp:taxon-name-part></tp:taxon-name></italic> currently consists of six species. Of all species, <italic><tp:taxon-name><tp:taxon-name-part taxon-name-part-type="genus" reg="Aliaporcellana">A.</tp:taxon-name-part><tp:taxon-name-part taxon-name-part-type="species" reg="spongicola">spongicola</tp:taxon-name-part></tp:taxon-name></italic> sp. n. is by far the most strikingly colorful, and has, therefore, become popular among underwater photographers and marine aquarists. <italic><tp:taxon-name><tp:taxon-name-part taxon-name-part-type="genus" reg="Aliaporcellana">Aliaporcellana</tp:taxon-name-part><tp:taxon-name-part taxon-name-part-type="species" reg="spongicola">spongicola</tp:taxon-name-part></tp:taxon-name></italic> sp. n. dwells <!--PageBreak-->on large barrel sponges of the genus <italic><tp:taxon-name><tp:taxon-name-part taxon-name-part-type="genus" reg="Xestospongia">Xestospongia</tp:taxon-name-part></tp:taxon-name></italic> Laubenfels [family <tp:taxon-name><tp:taxon-name-part taxon-name-part-type="family">Petrosiidae</tp:taxon-name-part></tp:taxon-name>; e.g., <italic><tp:taxon-name><tp:taxon-name-part taxon-name-part-type="genus" reg="Xestospongia">X.</tp:taxon-name-part><tp:taxon-name-part taxon-name-part-type="species" reg="testudinaria">testudinaria</tp:taxon-name-part></tp:taxon-name></italic> (Lamarck 1815)] and on other types of sponges, like the “large, grey foliose sponge”, on which the crabs from Sulawesi included in this study, were found. <!--PageBreak-->The porcellanid lies in the sponge’s folds, where it is most protected from predators (Figure <xref ref-type="fig" rid="F5">5</xref>).</p><fig id="F5" position="float" orientation="portrait"><label>Figure 5.</label><caption><p><italic><tp:taxon-name><tp:taxon-name-part taxon-name-part-type="genus" reg="Aliaporcellana">Aliaporcellana</tp:taxon-name-part><tp:taxon-name-part taxon-name-part-type="species" reg="spongicola">spongicola</tp:taxon-name-part></tp:taxon-name></italic> sp. n. Live specimen sitting on barrel sponge (photograph <named-content xmlns:xlink="http://www.w3.org/1999/xlink" content-type="dwc:institutional_code" xlink:type="simple">UF</named-content> dPHIL 09927). Same collection data as holotype.</p></caption><graphic xmlns:xlink="http://www.w3.org/1999/xlink" xlink:href="zookeys-780-001-g005.jpg" position="float" orientation="portrait" xlink:type="simple" id="oo_221704.jpg"/></fig></tp:treatment-sec><tp:treatment-sec sec-type="distribution" id="SECID0EREAE"><title>Distribution.</title><p>The type specimens come from the central Philippines and northern Sulawesi, Indonesia.</p></tp:treatment-sec><tp:treatment-sec sec-type="etymology" id="SECID0EWEAE"><title>Etymology.</title><p>The name <italic><tp:taxon-name><tp:taxon-name-part taxon-name-part-type="genus" reg="Aliaporcellana"/><tp:taxon-name-part taxon-name-part-type="species" reg="spongicola">spongicola</tp:taxon-name-part></tp:taxon-name></italic> (from the Latin word <italic>spongia</italic>, meaning sponge, and the Latin suffix <italic>cola</italic>, meaning dwelling) refers to the sponge-dwelling habit of the new species.</p></tp:treatment-sec><tp:treatment-sec sec-type="remarks" id="SECID0EKFAE"><title>Remarks.</title><p><italic><tp:taxon-name><tp:taxon-name-part taxon-name-part-type="genus" reg="Aliaporcellana">Aliaporcellana</tp:taxon-name-part><tp:taxon-name-part taxon-name-part-type="species" reg="spongicola">spongicola</tp:taxon-name-part></tp:taxon-name></italic> sp. n. is considerably variable in the shape of carapace and the degree of spination on body and extremities. As in other porcellanid species, the spines are more defined in smaller specimens. The new species is distinguished from <italic><tp:taxon-name><tp:taxon-name-part taxon-name-part-type="genus" reg="Aliaporcellana">A.</tp:taxon-name-part><tp:taxon-name-part taxon-name-part-type="species" reg="pygmaea">pygmaea</tp:taxon-name-part></tp:taxon-name></italic> and <italic><tp:taxon-name><tp:taxon-name-part taxon-name-part-type="genus" reg="Aliaporcellana">A.</tp:taxon-name-part><tp:taxon-name-part taxon-name-part-type="species" reg="kikuchii">kikuchii</tp:taxon-name-part></tp:taxon-name></italic> by the lack of acute spines on the dactylus of the smaller cheliped (<xref ref-type="bibr" rid="B10">Osawa 2007</xref>; <xref ref-type="bibr" rid="B1">Dong et al. 2011</xref>), and by its smoother surface of carapace and chelipeds (<xref ref-type="bibr" rid="B7">Lewinsohn 1969</xref>; <xref ref-type="bibr" rid="B8">Nakasone and Miyake 1969</xref>; <xref ref-type="bibr" rid="B12">Werding and Hiller 2007</xref>; <xref ref-type="bibr" rid="B11">Osawa and Chan 2010</xref>). <italic><tp:taxon-name><tp:taxon-name-part taxon-name-part-type="genus" reg="Aliaporcellana">Aliaporcellana</tp:taxon-name-part><tp:taxon-name-part taxon-name-part-type="species" reg="spongicola">spongicola</tp:taxon-name-part></tp:taxon-name></italic> sp. n. can be distinguished from <italic><tp:taxon-name><tp:taxon-name-part taxon-name-part-type="genus" reg="Aliaporcellana">A.</tp:taxon-name-part><tp:taxon-name-part taxon-name-part-type="species" reg="suluensis">suluensis</tp:taxon-name-part></tp:taxon-name></italic>, <italic><tp:taxon-name><tp:taxon-name-part taxon-name-part-type="genus" reg="Aliaporcellana">A.</tp:taxon-name-part><tp:taxon-name-part taxon-name-part-type="species" reg="telestophila">telestophila</tp:taxon-name-part></tp:taxon-name></italic> and <italic><tp:taxon-name><tp:taxon-name-part taxon-name-part-type="genus" reg="Aliaporcellana">A.</tp:taxon-name-part><tp:taxon-name-part taxon-name-part-type="species" reg="taiwanensis">taiwanensis</tp:taxon-name-part></tp:taxon-name></italic> by its regularly denticulated front (Figures <xref ref-type="fig" rid="F2">2</xref>, <xref ref-type="fig" rid="F3">3a</xref>), which is smooth in the other species, and by the basis of the antennular peduncle, which is crowned with a ring of spines (Figure <xref ref-type="fig" rid="F3">3c</xref>) and is at most granulate or faintly serrate in the compared species (see <xref ref-type="bibr" rid="B7">Lewinsohn 1969</xref>; <xref ref-type="bibr" rid="B12">Werding and Hiller 2007</xref>; <xref ref-type="bibr" rid="B1">Dong et al. 2011</xref> for <italic><tp:taxon-name><tp:taxon-name-part taxon-name-part-type="genus" reg="Aliaporcellana">A.</tp:taxon-name-part><tp:taxon-name-part taxon-name-part-type="species" reg="suluensis">suluensis</tp:taxon-name-part></tp:taxon-name></italic>; Ng and Goh 1969 for <italic><tp:taxon-name><tp:taxon-name-part taxon-name-part-type="genus" reg="Aliaporcellana">A.</tp:taxon-name-part><tp:taxon-name-part taxon-name-part-type="species" reg="telestophila">telestophila</tp:taxon-name-part></tp:taxon-name></italic>; <xref ref-type="bibr" rid="B1">Dong et al. 2011</xref> for <italic><tp:taxon-name><tp:taxon-name-part taxon-name-part-type="genus" reg="Aliaporcellana">A.</tp:taxon-name-part><tp:taxon-name-part taxon-name-part-type="species" reg="taiwanensis">taiwanensis</tp:taxon-name-part></tp:taxon-name></italic>).</p><!--PageBreak--></tp:treatment-sec><ref-list><ref id="B10"><mixed-citation xmlns:xlink="http://www.w3.org/1999/xlink" xlink:type="simple"><person-group><name name-style="western"><surname>Osawa</surname><given-names>M</given-names></name></person-group> (<year>2007</year>) <article-title><tp:taxon-name><tp:taxon-name-part taxon-name-part-type="family">Porcellanidae</tp:taxon-name-part></tp:taxon-name> (<tp:taxon-name><tp:taxon-name-part taxon-name-part-type="subphylum">Crustacea</tp:taxon-name-part></tp:taxon-name>: <tp:taxon-name><tp:taxon-name-part taxon-name-part-type="order">Decapoda</tp:taxon-name-part></tp:taxon-name>: <tp:taxon-name><tp:taxon-name-part taxon-name-part-type="infraorder">Anomura</tp:taxon-name-part></tp:taxon-name>) from New Caledonia and the Loyalty Islands.</article-title><source>Zootaxa</source><volume>1548</volume>: <fpage>1</fpage>–<lpage>49</lpage>.</mixed-citation></ref><ref id="B1"><mixed-citation xmlns:xlink="http://www.w3.org/1999/xlink" xlink:type="simple"><person-group><name name-style="western"><surname>Dong</surname><given-names>D</given-names></name><name name-style="western"><surname>Li</surname><given-names>X</given-names></name><name name-style="western"><surname>Chan</surname><given-names>TY</given-names></name></person-group> (<year>2011</year>) <article-title>A new species of <italic><tp:taxon-name><tp:taxon-name-part taxon-name-part-type="genus">Aliaporcellana</tp:taxon-name-part></tp:taxon-name></italic> Nakasone and Miyake, 1969 (<tp:taxon-name><tp:taxon-name-part taxon-name-part-type="subphylum">Crustacea</tp:taxon-name-part></tp:taxon-name>: <tp:taxon-name><tp:taxon-name-part taxon-name-part-type="order">Decapoda</tp:taxon-name-part></tp:taxon-name>: <tp:taxon-name><tp:taxon-name-part taxon-name-part-type="infraorder">Anomura</tp:taxon-name-part></tp:taxon-name>: <tp:taxon-name><tp:taxon-name-part taxon-name-part-type="family">Porcellanidae</tp:taxon-name-part></tp:taxon-name>) from Taiwan, with redescription of <italic><tp:taxon-name><tp:taxon-name-part taxon-name-part-type="genus">Aliaporcellana</tp:taxon-name-part><tp:taxon-name-part taxon-name-part-type="species">suluensis</tp:taxon-name-part></tp:taxon-name></italic> (Dana, 1852).</article-title><source>Bulletin of Marine Science</source><volume>87</volume>: <fpage>485</fpage>–<lpage>499</lpage>. <ext-link xlink:type="simple" ext-link-type="doi" xlink:href="10.5343/bms.2010.1096">https://doi.org/10.5343/bms.2010.1096</ext-link></mixed-citation></ref><ref id="B7"><mixed-citation xmlns:xlink="http://www.w3.org/1999/xlink" xlink:type="simple"><person-group><name name-style="western"><surname>Lewinsohn</surname><given-names>C</given-names></name></person-group> (<year>1969</year>) <article-title>Die Anomuren des Roten Meeres (<tp:taxon-name><tp:taxon-name-part taxon-name-part-type="subphylum">Crustacea</tp:taxon-name-part></tp:taxon-name><tp:taxon-name><tp:taxon-name-part taxon-name-part-type="order">Decapoda</tp:taxon-name-part></tp:taxon-name>: <tp:taxon-name><tp:taxon-name-part taxon-name-part-type="superfamily">Paguridea</tp:taxon-name-part></tp:taxon-name>, <tp:taxon-name><tp:taxon-name-part taxon-name-part-type="superfamily">Galatheidea</tp:taxon-name-part></tp:taxon-name>, <tp:taxon-name><tp:taxon-name-part taxon-name-part-type="family">Hippidea</tp:taxon-name-part></tp:taxon-name>).</article-title><source>Zoologische Verhandelingen, Leiden</source><volume>104</volume>: <fpage>3</fpage>–<lpage>213</lpage>.</mixed-citation></ref><ref id="B8"><mixed-citation xmlns:xlink="http://www.w3.org/1999/xlink" xlink:type="simple"><person-group><name name-style="western"><surname>Nakasone</surname><given-names>Y</given-names></name><name name-style="western"><surname>Miyake</surname><given-names>S</given-names></name></person-group> (<year>1969</year>) <article-title>A new porcellanid crab (<tp:taxon-name><tp:taxon-name-part taxon-name-part-type="infraorder">Anomura</tp:taxon-name-part></tp:taxon-name>: <tp:taxon-name><tp:taxon-name-part taxon-name-part-type="family">Porcellanidae</tp:taxon-name-part></tp:taxon-name>) from Japan (<italic><tp:taxon-name><tp:taxon-name-part taxon-name-part-type="genus">Aliaporcellana</tp:taxon-name-part><tp:taxon-name-part taxon-name-part-type="species">kikuchii</tp:taxon-name-part></tp:taxon-name></italic> gen. et sp. nov.), with description of two species of the new genus.</article-title><source>Publications of the Amakusa Marine Biological Laboratory</source><volume>2</volume>: <fpage>17</fpage>–<lpage>32</lpage>.</mixed-citation></ref><ref id="B12"><mixed-citation xmlns:xlink="http://www.w3.org/1999/xlink" xlink:type="simple"><person-group><name name-style="western"><surname>Werding</surname><given-names>B</given-names></name><name name-style="western"><surname>Hiller</surname><given-names>A</given-names></name></person-group> (<year>2007</year>) <article-title>The <tp:taxon-name><tp:taxon-name-part taxon-name-part-type="family">Porcellanidae</tp:taxon-name-part></tp:taxon-name> (<tp:taxon-name><tp:taxon-name-part taxon-name-part-type="subphylum">Crustacea</tp:taxon-name-part></tp:taxon-name>: <tp:taxon-name><tp:taxon-name-part taxon-name-part-type="order">Decapoda</tp:taxon-name-part></tp:taxon-name>: <tp:taxon-name><tp:taxon-name-part taxon-name-part-type="infraorder">Anomura</tp:taxon-name-part></tp:taxon-name>) of the Red Sea with description of a new species of <italic><tp:taxon-name><tp:taxon-name-part taxon-name-part-type="genus">Petrolisthes</tp:taxon-name-part></tp:taxon-name></italic>.</article-title><source>Zootaxa</source><volume>1460</volume>: <fpage>1</fpage>–<lpage>24</lpage>.</mixed-citation></ref><ref id="B11"><mixed-citation xmlns:xlink="http://www.w3.org/1999/xlink" xlink:type="simple"><person-group><name name-style="western"><surname>Osawa</surname><given-names>M</given-names></name><name name-style="western"><surname>Chan</surname><given-names>TY</given-names></name></person-group> (<year>2010</year>) <article-title>Part III. <tp:taxon-name><tp:taxon-name-part taxon-name-part-type="family">Porcellanidae</tp:taxon-name-part></tp:taxon-name> (Porcelain crabs)</article-title> In: <person-group><name name-style="western"><surname>Chan</surname><given-names>T-Y</given-names></name></person-group> (<role>Ed.</role>) <issue-title>Crustacean fauna of Taiwan: Crab-Like Anomurans (Hippoidea, Lithodoidea and Porcellanidae).</issue-title><source>National Taiwan Ocean University, Keelung</source>, <fpage>67</fpage>–<lpage>195</lpage>.</mixed-citation></ref></ref-list></tp:taxon-treatment>
